# Supplementary material for: Pseudomonas aeruginosa Dps (PA0962) Functions in H2O2 Mediated Oxidative Stress Defense and Exhibits In Vitro DNA Cleaving Activity
Source: Int J Mol Sci. 2023 Feb 28;24(5):4669. doi: 10.3390/ijms24054669 (PMC10002758; doi:10.3390/ijms24054669)
Supplement: Supplementary file 1 [file ijms-24-04669-s001.zip]

Archive with 1 entries (1 files):
- ijms-2223496-supplementary.pdf
